# Supplementary material for: Assessment of the In Vitro Biological Activities of Schiff Base-Synthesized Copper Oxide Nanoparticles as an Anti-Diabetic, Anti-Alzheimer, and Anti-Cancer Agent
Source: Pharmaceutics. 2025 Feb 1;17(2):180. doi: 10.3390/pharmaceutics17020180 (PMC11859031; doi:10.3390/pharmaceutics17020180)
Supplement: Supplementary file 1 [file pharmaceutics-17-00180-s001.zip]

Archive with 1 entries (1 files):
- pharmaceutics-3434493-supplementary.pdf
